# Supplementary material for: Identification of Conserved and Novel MicroRNAs during Tail Regeneration in the Mexican Axolotl
Source: Int J Mol Sci. 2015 Sep 11;16(9):22046–61. doi: 10.3390/ijms160922046 (PMC4613296; doi:10.3390/ijms160922046)
Supplement: Supplementary file 1 [file ijms-16-22046-s001.zip]

Archive with 3 entries (2 files):
- ijms-94898-Supplementary Information/
- ijms-94898-Supplementary Information/ijms-94898-Supplementary Figures.pdf
- ijms-94898-Supplementary Information/ijms-94898-Supplementary Tables.zip
